# Supplementary material for: An optimized approach for multiplexing single-nuclear ATAC-seq using oligonucleotide-conjugated antibodies
Source: Epigenetics Chromatin. 2023 Apr 28;16:14. doi: 10.1186/s13072-023-00486-7 (PMC10142415; doi:10.1186/s13072-023-00486-7)
Supplement: Supplementary file 3 — Additional file 3. NuHash demultiplexing script. [file 13072_2023_486_MOESM3_ESM.txt]

#!/usr/bin/perl -w
use strict;

#Usage: ./getHashtag4cells_v4.pl "a cvs file of cellbarcode with metadata" "a sam file from bam file"
#example: ./getHashtag4cells_v4.pl /home/gecollab/DZ_MS/scATACseq_17May21/scATAC_4samples.singlecell.csv temp.sam > scATAC_4samples_allcells_x_tags_May17.csv
#temp.sam is from scATAC_4samples.possorted_bam.bam

print "#command: $0 ", join(" ", @ARGV), "\n";

my $tags = [ "GTCAACTCTTTAGCG", "TGATGGCCTATTGGG", "TTCCGCCTCTCTTTG", "AGTAAGTTCAGCGTA"];

my $cells = {};
my $cellfile = $ARGV[0];
my $table_ori = {};
open(FH, $cellfile); ##the cell barcode file with metadata in cvs format
while (<FH>) {
   chomp;
   if (/barcode/) {
      print $_, ",", join(",", @$tags), "\n";
   } else {
      my @c = split /\-1/;
      $$table_ori{$c[0]} = $_;
      $$cells{$c[0]} = [];
      for my $i (@$tags) { push @{$$cells{$c[0]}}, 0; }
   }
}
close(FH);

my $samfile = $ARGV[1]; ##sam file of the double ref alignment
open(FH, $samfile);
while (<FH>) {
    if ( /CB:Z:([A-Z]+)-1/) {
           my $cb = $1;
	   my @c = split;
           if (exists $$cells{$cb} ) {
              for (my $j=0; $j < scalar(@$tags); $j++) {
                  if ($c[9] =~ /$$tags[$j]/) {
                      $$cells{$cb}[$j] += 1;
                      last;
                  }
              }
            }
     }
}
close(FH);
for my $cb (keys %$cells) {
    print $$table_ori{$cb},  ",", join(",", @{$$cells{$cb}}), "\n"; 
} 
